# Supplementary material for: An Observation of a Very High Swelling of Bromovirus Members at Specific Ionic Strengths and pH
Source: Viruses. 2023 Oct 4;15(10):2046. doi: 10.3390/v15102046 (PMC10612077; doi:10.3390/v15102046)
Supplement: Supplementary file 1 [file viruses-15-02046-s001.zip]

Archive with 1 entries (1 files):
- viruses-2560066-supplementary.pdf
